# Supplementary material for: Cutaquig® Is Well Tolerated in Immunodeficient Patients Who Did Not Tolerate Other Subcutaneous Immunoglobulin Products
Source: Hematol Rep. 2022 Nov 17;14(4):342–8. doi: 10.3390/hematolrep14040048 (PMC9680362; doi:10.3390/hematolrep14040048)
Supplement: Supplementary file 1 [file hematolrep-14-00048-s001.zip]

Archive with 1 entries (1 files):
- hematolrep-1856789-supplementary.xlsx
