# Supplementary material for: Cutaquig® Is Well Tolerated in Immunodeficient Patients Who Did Not Tolerate Other Subcutaneous Immunoglobulin Products
Source: Hematol Rep. 2022 Nov 17;14(4):342–8. doi: 10.3390/hematolrep14040048 (PMC9680362; doi:10.3390/hematolrep14040048)
Supplement: Supplementary file 1 [file hematolrep-14-00048-s001.zip › hematolrep-1856789-supplementary.xlsx]

## Sheet: Data collection
Study ID	Age	Sex	Indication for Ig treatment	Weight (kg)	Height (m)	BMI	Other comorbidities											Previous Ig Rx										Cutaquig switch			Week 0									Week 12									Week 24
							Autoimmunity (Y/N)	Specify	Cancer (Y/N)	Specify	DM	CAD	CKD	Cirrhosis	Chronic Lung Diseases (Y/N)	Specify	Chronic sinusitis	Route	Brand	Dosage	# Injection Site	Injection Frequency	Injection volume per site (per week)	Pump vs push	Duration	Reason for intolerability	Target dosage (/week)	Dosage at the start (/week)	Dose per kg/week at the start	Tolerability	Dosage at Week 0	% of Target Dosage	Infusion Method	# Injection Site	Volume/site	Frequency/week	Infusion Time	AE	AE grading	Dosage at Week 12	% of Target Dosage	Infusion Method	# Injection Site	Volume/ site	Frequency/week	Infusion Time	AE	AE grading	Dosage at Week 24
CQ001	44	M	CVID	127	1.77	40.5375	N	-	N	-	N	Y	Y	N	N	-	Y	subQ	Hizentra, Cuvitru, Gammunex, Panzyga, Gammagard	10 g/week	4	1/week	25 mL	Pump	-	Lower back + joint pain, extreme tiredness	16g	12g	0.0944882	Moderate	12g/week	0.75	Pump	4	25 mL	1	2 hours	No	-	16g	1	Pump	4	24 mL	1	2 hours	1. Fatigue the day of injection and the day after. 2. (Unrelated) Admitted to emerg for SOB and cough.	1.Mild 2.Moderate	16g
CQ002	44	F	CVID	118	1.76	38.1	N	-	N	-	N	N	N	N	N	-	N	subQ	Hizentra, Gammunex, Cuvitru	20g/week	4	2/week	25mL	Pump	-	Hizentra: rash, Gammunex: well tolerated, Cuvitru: severe headache	20g	20g	0.169492	Moderate	20 g/week	1	Pump	2	30 mL (60-60 2 needles each)	2	1 hour	No	-	20 g	1	Pump	2	30 mL (60-60 2 needles each)	2	1 hour	No	-	20g
CQ003	35	F	Idiopathic CD4 lymphocytopenia	81.8	167.6	N/A	N	-	N	-	N	N	N	N	N	-	N	subQ	Hizentra, Cuvitru	10g/week	4	1/week	12.5mL	Pump	04 2018 - 06 2018	Cuvitru:Hard to infuse product - thicker and very slow to absorb. Infusion takes approx. 6 hrs. Hizentra: Redness + itchiness	10g	10g	0.122249	Good	10 g/week	1	Pump	4	12.5 mL	1	1.5 hours	No	-	10 g	1	Pump	4	12.5 mL	1	1.5 hours	No	-	10g
CQ004	57	F	Hypogammaglobulinemia, CLL	65	1.55	27	N	-	Y	Chronic lymphocytic leukemia, cervical cancer, lymphoma	N	N	N	N	N	-	N	subQ	Hizentra, Gammunex, Cuvitru	8g/week	2	1/week	20mL	Push	04 2018 - 01 2019	Hizentra: rash, Gammunex: well tolerated, Cuvitru: rash	8g	8g	0.123077	Good	8 g/week	1	Push	2	20 mL	1	1 hour	No	-	8 g	1	Push	2	20 mL	1	1 hour	(Unrelated) Recurring UTI's. Began 60-day nitrofurantoin prophylaxis trial 2 weeks before appt.	Moderate	8g
CQ005	66	F	Hypogammaglobulinemia, Frequent asthma exacerbation	78	1.7	N/A	N	-	N	-	N	N	N	N	Y	Asthma	N	subQ	Cuvitru	10g/week	2	2/week	60 mL	Push	-	Redness + bumpiness at injection site lasting for 1 week	10g	10g	0.128205	Good	10 g/week	1	Pump	1	60 mL	1	-	No	-	10 g	1	Pump	1	60 mL	1	-	No	-	10g
CQ006	71	F	Persistent low IgG2 subclass and CD8 T cell count	66	N/A	N/A	N	-	N	-	N	N	N	N	N	-	N	subQ	Hizentra, Cuvitru	8g/week	2	2/week	10mL	Push	-	Cuvitru: Subcutaneous lumps lasting 3 weeks post injection	10g	10g	0.151515	Good	10g/week	1	Pump	2	15 mL	1	-	No	-	10 g	1	Pump	2	15 mL	1	20 mins.	No	-	10g
CQ007	31	M	CVID	77.5	1.75	25.3	N	-	N	-	N	N	N	N	N	-	N	subQ	Hizentra, Cuvitru	20g/week	-	-	-	Pump	~ 5 years	Cuvitru: Headache + lower back pain 4 days post injection, increased infusion time of 3 hrs	20g	20g	0.258065	Poor	20g/week	1	Pump	-	-	1	-	No	-	20g	1	Pump	-	-	1	-	No	-	20g
CQ008	73	M	Hypogammaglobulinemia, CLL	102	1.84	30.13	N	-	Y	Chronic lymphocytic leukemia	N	N	Y	N	Y	Asthma	N	subQ	Hizentra, Cuvitru	8g/week	-	1/week	-	Push	03 2018- 06 2018 (Hizentra) 02 2019 - 04 2019 (Cuvitru)	Hizentra: Rash, Cuvitru: Restless leg and extreme fatigue	8g	8g	0.0784314	Poor (switched to Cuvitru Feb 2021)	8g/week	1	Push	2	24 mL	1	15 mins.	No	-	8g	1	Push	2	24 mL	1	15 mins.	No	-	8g
CQ009	53	F	T-cell immune deficiency	81.6	N/A	N/A	N	-	N	-	N	N	N	N	Y	COPD, Asmtha	N	subQ	Cuvitru	10g/weeek	-	1/week	-	Pump	-	Redness + itchiness at injection site and SOB, worsened with repeated infusions	10g	10g	0.122549	Poor (switched to Hizentra Jan 2021)	10g/week	1	Pump	2	30 mL	1	1 hour	No	-	10g	1	Pump	2	30 mL	1	1 hour	No	-	10g
CQ010	48	F	Secondary Hypogammaglobulinemia	99.8	1.68	35.36	N	-	Y	Follicular lymphoma	N	N	N	N	N	-	N	subQ	Hizentra	10g/week	3	2	50 mL	Pump	07 2020 - 08 2020	Headache, nausea, fatigue 2 days post infusion	10g	10g	0.1002	Good	10g/week	1	Pump	3	20 mL	1	75 mins	No	-	10g	1	Pump	3	20 mL	1	75 mins	No	-	10g
[truncated: 26 more columns]

## Sheet: SF-36
SF-36	Week 0																																				Week 12
Study ID	1	2	Question 3										Question 4				Question 5			20	21	22	Question 9									32	Question 11				Question 1	Question 2	Question 3										Question 4
			A	B	C	D	E	F	G	H	I	J	A	B	C	D	A	B	C				A	B	C	D	E	F	G	H	I		A	B	C	D			A	B	C	D	E	F	G	H	I	J	A
CQ001	5	4	2	2	3	2	3	1	3	3	3	3	1	1	1	1	2	2	2	3	4	3	6	6	6	6	6	6	1	5	1	2	1	5	3	5	4	3	3	3	3	3	3	3	3	3	3	3	2
CQ002	4	2	1	2	3	1	3	1	2	3	3	3	2	2	2	2	2	1	1	1	2	1	6	3	5	6	6	3	1	4	1	5	1	4	3	4
CQ003	pt insists they completed survey, copy not found.																																				4	5	1	1	2	2	3	3	2	3	3	3	1
CQ004	4	-	1	2	3	1	2	2	3	2	1	3	1	1	1	1	1	1	2	2	4	4	6	5	6	2	6	5	3	4	1	4	3	4	1	4	4	4	1	1	2	1	2	2	1	2	3	3	1
CQ005	3	2	1	2	2	2	3	2	1	2	3	2	1	1	1	1	2	2	2	2	4	2	4	6	6	3	4	5	5	2	3	4	2	4	4	4	4	2	1	2	3	1	2	2	1	2	3	3	1
CQ006	5	4	1	1	2	1	2	2	1	1	1	3	1	1	1	1	1	1	1	4	5	5	6	3	3	5	6	3	2	5	1	2	3	4	2	5	2	1	1	1	2	2	3	3	3	3	1	1	1
CQ007	2	4	2	3	3	3	3	3	3	3	3	3	2	1	2	2	2	2	2	2	4	2	2	6	6	1	3	6	4	1	4	5	1	2	3	2	OFF STUDY
CQ008	2		2	3	3	2	3	3	3	3	3	3	2	2	2	2	2	2	2	1	1	1	4	6	5	1	2	6	6	1	5		2	4	4	2
CQ009	3	3	1	3	3	2	3	3	3	3	3	3	1	1	2	2	1	1	1	3	4	2	3	6	6	2	4	6	5	2	5	5	1	4	4	5
CQ010	4	3	1	3	3	2	3	1	3	3	3	3	1	1	1	2	2	2	2	3	4	2	4	6	6	5	5	6	2	3	2	3	1	5	4	5	4	3	1	3	3	2	3	2	3	3	3	3	3
[truncated: 109 more columns]

## Sheet: IgG levels
Study ID	Baseline IgG (g/L) (i.e. before the switch to Cutaquig)	Last IgG level before stopping cutaquig or at week 48 in case of continuing on cutaquig
CQ001	3.4	3.1
CQ002	8.5	8.6
CQ003	12.1	9.9
CQ004	8.9	10.5
CQ005	4.9	10.8
CQ006	15.5	16.3
CQ007	7.9	10.1
CQ008	3.8	6.9
CQ009	6.6	Not performed
CQ010	4.3	10.2
Mean	7.59	9.6
STDEV	4.34603	4.48855
P value (2-tails)		0.0704309

## Sheet: EQ-5D-5L
EQ-5D-5L	Week 0						Week 12						Week 24						Week 36						Week 48
Study ID	Mobility	Self-Care	Usual Activities	Pain/ Discomfort	Anxiety/ Depression	EQ-VAS	Mobility	Self-Care	Usual Activities	Pain/ Discomfort	Anxiety/ Depression	EQ-VAS	Mobility	Self-Care	Usual Activities	Pain/ Discomfort	Anxiety/ Depression	EQ-VAS	Mobility	Self-Care	Usual Activities	Pain/ Discomfort	Anxiety/ Depression	EQ-VAS	Mobility	Self-Care	Usual Activities	Pain/ Discomfort	Anxiety/ Depression	EQ-VAS
CQ001	1	1	1	3	1	40	1	1	1	3	1	50	1	1	2	4	1	40
CQ002	1	1	1	2	3	60							1	1	1	2	2	60	1	1	1	2	2	80	2	1	2	2	3	70
CQ003			pt insists they completed survey, copy not found.				1	1	5	3	2	50	1	1	2	2	2	70							1	1	2	4	2	80
CQ004	3	1	3	3	2	35	2	1	2	3	2	60													3	5	4	3	3	50
CQ005	3	1	2	3	1	66	2	1	2	3	1	70													3	1	3	3	2	60
CQ006	3	1	4	4	4	30	1	1	1	3	2	70													3	1	3	3	3	55
CQ007	1	1	1	1	1	85
CQ008	1	1	1	1	1	90							1	0	2	2	0	61							1	1	3	4	1	50
CQ009	1	1	1	3	2	60																			2	0	2	2	1	75
CQ010	2	1	2	2	1	70													1	1	2	3	1	75	1	1	2	3	4	60
